# Supplementary material for: Antimicrobial Stewardship Programmes: Healthcare Providers’ Perspectives on Adopted Hospital Policies That Combat Antibacterial Resistance in Selected Health Facilities in Uganda
Source: Antibiotics (Basel). 2024 Oct 23;13(11):999. doi: 10.3390/antibiotics13110999 (PMC11590866; doi:10.3390/antibiotics13110999)
Supplement: Supplementary file 1 [file antibiotics-13-00999-s001.zip]

Archive with 5 entries (5 files):
- File S1. Informed consent form.pdf
- File S2. Questionnaire on antimicrobial stewardship.pdf
- File S3. Supplementary data for the manuscript.pdf
- File S4. Ethical clearance.pdf
- File S5. ethical clearance.pdf
